# Supplementary material for: Nutritional Management of Oncological Symptoms: A Comprehensive Review
Source: Nutrients. 2023 Dec 11;15(24):5068. doi: 10.3390/nu15245068 (PMC10745914; doi:10.3390/nu15245068)
Supplement: Supplementary file 1 [file nutrients-15-05068-s001.zip]

Archive with 1 entries (1 files):
- nutrients-2723204-supplementary.pdf
